# Supplementary material for: Impact of Phosphorylation at Various Sites on the Active Pocket of Human Ferrochelatase: Insights from Molecular Dynamics Simulations
Source: Int J Mol Sci. 2024 Jun 8;25(12):6360. doi: 10.3390/ijms25126360 (PMC11203519; doi:10.3390/ijms25126360)
Supplement: Supplementary file 1 [file ijms-25-06360-s001.zip]

Archive with 2 entries (2 files):
- Supplemental Table S1.xlsx
- Supporting information.pdf
