# Supplementary material for: Impact of Phosphorylation at Various Sites on the Active Pocket of Human Ferrochelatase: Insights from Molecular Dynamics Simulations
Source: Int J Mol Sci. 2024 Jun 8;25(12):6360. doi: 10.3390/ijms25126360 (PMC11203519; doi:10.3390/ijms25126360)
Supplement: Supplementary file 1 [file ijms-25-06360-s001.zip › Supplemental Table S1.xlsx]

## Sheet: sum
Sample#	Sample Name	Construct	Cell Line	Protein	Gene	Sites of Phosphorylation	Peak Area				*S197/T198/T199;S201/S202: sites are too close to each other to determine specific sites of phosphorylation; but at least two out of the five sites are occupied by phosphate.
							Occupied by Phosphate	Unoccupied by Phosphate	Occupancy
#01	T116A	T116A	E. coli	Ferrochelatase, mitochondrial	FECH	T100	634.848	45508.6	0.0137581
						T116A	0	776.919	0
						*S197/T198/T199;S201/S202	584.533	19387.2	0.029268
						T218	1076.53	215.022	0.833516
						S254	179.048	33209.1	0.00536262
						S370	20632.4	23902.2	0.463289
						S402	82.8751	44964.7	0.00183972
						S416	2839.14	25083.5	0.101679
#02	T116A delta	T116A	ycdX KO E. coli	Ferrochelatase, mitochondrial	FECH	T100	518.689	35386.4	0.0144461
						T116A	0	443.831	0
						S197/T198/T199;S201/S202	61.0908	9085.6	0.00667901
						T218	1630.47	73.8377	0.956676
						S254	66.1808	44657.2	0.00147978
						S370	29009.1	15794	0.64748
						S402	11.4577	46868.1	0.000244408
						S416	5117.89	19671.1	0.206458
#03	WT	WT	E. coli	Ferrochelatase, mitochondrial	FECH	T100	171.508	50927.6	0.00335639
						T116	1005.96	1498.25	0.401708
						S197/T198/T199;S201/S202	478.012	14583.8	0.0317366
						T218	1913.32	697.341	0.732887
						S254	338.933	49616.7	0.00678469
						S370	23124.2	33904.8	0.405481
						S402	61.7683	67070.4	0.000920099
						S416	4239.96	33282.3	0.112999
#04	WT delta	WT	ycdX KO E. coli	Ferrochelatase, mitochondrial	FECH	T100	362.077	31897.9	0.0112237
						T116	127.706	575.903	0.181501
						S197/T198/T199;S201/S202	28.8543	10051.8	0.00286234
						T218	349.097	365.635	0.488431
						S254	0	23398.2	0
						S370	6185.99	17378.7	0.262511
						S402	0	24806.8	0
						S416	490.566	15404	0.0308638
